# Supplementary material for: The safety and efficacy of transarterial chemoembolization combined with sorafenib and sorafenib mono-therapy in patients with BCLC stage B/C hepatocellular carcinoma
Source: BMC Cancer. 2017 Sep 12;17:645. doi: 10.1186/s12885-017-3545-5 (PMC5596482; doi:10.1186/s12885-017-3545-5)
Supplement: Additional file 1: — HCC Organized Data. The data organized from original data and used for data analysis. (XLS 55 kb) [file 12885_2017_3545_MOESM1_ESM.xls]

## Sheet: Additional File
Patient no.	sex	group	age	drug	hepB	cirr	hyper	ascitic	spleen	EVLT	diab	tumor number	size	vessel	trans	BCLC	Child	Tbil	ALT	albumin	PT	AFP	PVTT	Nexavar	PFS	prosta	death	OS
1	1	1	50	1	1	1	1	1	1	0	0	4	18	1	0	3	1	16.9	129	41	12.9	1210	2	PD	1	1	1	8
2	1	1	38	0	1	1	1	1	1	0	0	1	12.4	1	0	3	1	9.3	31	33.8	12.1	356	4	SD	4	1	1	6
3	1	1	67	0	1	1	1	1	1	0	0	2	19	1	0	3	2	18.6	62	35.5	14	1210	2	PD	2	1	1	7
4	1	1	57	1	1	1	1	1	0	0	0	3	10	1	0	3	1	31	22	39.8	13.9	37	3	PD	1	1	1	9
5	1	1	36	0	1	1	1	0	1	0	0	3	10	1	0	3	1	10.8	53	36.8	12.5	17	3	SD	3	1	1	14
6	2	1	57	0	0	1	1	1	1	0	0	2	9.5	1	0	3	2	49.5	88	34	13.9	59	4	SD	5	0	1	5
7	1	1	50	1	1	1	0	1	0	0	0	1	11	1	0	3	1	11.1	17	44	12.6	22.1	2	PD	1	1	1	21
8	1	1	59	0	1	1	1	0	1	0	0	1	16	1	1	3	1	24.3	35	32.6	14.2	1210	1	PD	1	1	0	30
9	2	1	37	1	1	0	0	0	0	0	1	1	9.2	1	0	3	2	10.2	4	33.4	53	400	2	PD	15	1	1	17
10	1	1	67	0	1	1	1	0	1	0	0	1	8	1	1	3	1	32	171	36.6	13.3	1210	0	SD	10	0	1	22
11	1	1	55	1	1	1	1	1	1	0	0	1	13	1	0	3	2	38.5	63	41.2	14.6	1210	3	none	19	1	0	19
12	1	1	63	0	0	1	1	1	1	2	0	2	6	1	0	3	2	24.6	42	37.1	13	12	2	none	36	1	1	36
13	1	1	37	1	1	0	1	1	0	0	0	1	1	1	0	3	2	20.5	92	34.2	11.7	377	3	none	3	1	1	3
14	1	1	50	1	1	1	1	0	1	1	0	1	9.2	1	0	3	1	10.3	44	36.3	12.7	56	1	none	9	1	1	9
15	1	1	31	0	1	1	1	0	1	1	0	4	14.4	1	1	3	1	14.9	18	32.8	15.2	1210	1	none	1	1	1	1
16	1	1	56	0	1	1	1	0	1	3	1	4	11	1	1	3	1	30.6	71	33.3	12.5	1210	3	none	22	1	1	22
17	1	1	41	0	1	0	0	0	0	0	0	1	19.5	1	1	3	2	35.9	66	36.6	15.5	1210	3	none	13	1	1	13
18	2	1	71	0	1	1	1	1	1	3	0	2	4	0	0	2	2	20.7	33	40.6	16	17	0	PD	3	1	1	25
19	1	1	42	1	1	0	1	0	1	0	0	4	13.2	1	0	3	1	12.4	62	30.5	12.4	1.6	4	PD	8	1	1	21
20	1	1	67	1	1	1	1	0	1	1	0	4	4	0	0	2	1	13.3	49	38.8	13.2	2.2	0	CR	27	1	1	104
21	1	1	56	0	0	1	1	1	1	1	0	1	12	1	0	3	2	9.9	11	40.9	12.7	1210	1	PR	5	1	1	13
22	1	1	57	1	1	1	1	0	1	0	0	4	8.8	1	0	3	1	15.4	15	41.2	11.5	1210	1	PD	2	1	1	11
23	1	1	48	1	1	1	1	0	1	0	1	1	12	0	0	3	1	38.7	64	36.6	11.9	1210	3	none	5	1	1	5
24	1	1	79	1	1	1	0	0	0	0	0	4	5.6	0	0	2	2	43.8	112	28.3	15.9	1210	0	none	12	1	1	12
25	1	1	60	0	0	0	0	0	0	0	0	1	9	0	0	3	1	7.4	9	38.8	12.5	1.4	2	PD	1	1	1	12
26	1	1	35	1	1	1	1	0	1	1	0	1	14	1	0	3	1	21.7	82	34.7	13.9	1210	2	none	5	1	1	5
27	1	1	55	0	1	1	1	0	1	0	0	2	13.2	1	0	3	1	18.2	25	35.7	14.3	1210	1	none	14	1	1	14
28	1	1	38	0	1	1	0	0	0	0	0	2	6.5	0	0	2	1	9.3	47	43.7	13.3	14.4	0	none	30	1	1	30
29	1	1	72	0	1	0	0	0	0	0	0	2	7.5	1	0	3	1	14.4	36	43	11	2.4	0	SD	2	1	1	29
30	1	1	65	0	1	0	1	0	1	0	0	4	10.5	1	0	3	1	13.6	161	45.4	11.4	3.3	0	PD	3	1	1	24
31	1	1	62	1	1	1	1	1	1	0	0	4	7.4	1	0	3	1	20.3	24	37.3	14.4	3.4	2	SD	7	0	1	50
32	1	1	41	1	1	1	0	0	0	0	0	4	2	0	0	2	1	14.3	57	38.3	10.9	842.4	0	PD	1	1	1	30
33	1	1	45	1	1	0	0	0	0	0	0	1	12	1	0	3	1	9.3	50	35.7	13.7	121	2	PD	21	1	0	58
34	1	1	41	1	1	1	0	0	0	0	1	1	13	1	1	3	1	9	23	42.6	12.7	8.15	1	SD	7	1	1	12
35	2	1	64	0	0	1	0	0	0	0	0	1	9	1	0	3	1	7.1	52	47.2	12.8	272	2	SD	13	0	0	26
36	1	1	32	0	1	1	0	0	0	0	0	2	11	1	1	3	1	10.9	41	51	13.6	1210	0	SD	2	1	1	14
37	2	1	40	1	1	0	1	1	1	0	0	2	10	0	0	2	2	7.8	77	39.3	15	1210	0	PD	2	1	1	5
38	1	1	30	1	1	1	1	0	1	0	0	2	17	1	0	3	1	24.5	36	49.1	13.4	1210	1	SD	7	1	0	16
39	1	1	38	0	1	1	1	0	1	0	0	3	9	1	1	3	1	7.3	33	38.4	12.4	14	1	PD	1	1	1	6
40	1	1	49	0	0	1	1	0	1	0	0	1	11.5	1	1	3	1	9.6	42	40.7	13.3	4000	1	PD	13	1	1	22
41	1	1	53	0	1	1	0	0	0	0	0	2	14	1	0	3	1	8.1	73	48.3	12	7.97	0	SD	17	1	0	46
42	2	1	47	0	0	1	0	0	0	0	0	2	4	0	0	2	1	13.7	15	36.5	12.8	419	0	SD	7	1	0	24
43	1	1	56	0	1	1	0	0	0	0	0	2	4	0	0	2	1	12.5	91	43	13.2	400	0	none	47	1	1	47
44	1	1	48	0	1	1	1	0	1	0	0	2	12	1	0	3	1	17	45	44.7	12.7	373	1	none	17	1	1	17
45	1	1	45	0	1	1	0	0	0	0	0	2	6	1	0	3	1	8.2	40	41.2	12.6	460	0	PD	13	1	1	45
46	1	1	38	1	1	1	0	0	0	0	0	1	5	1	0	3	1	6.5	69	42.4	15.6	78.7	3	SD	8	1	0	48
47	1	1	46	1	1	1	1	0	0	1	0	1	3.5	0	1	3	1	2.9	22	40	13.7	12	0	SD	2	1	0	30
48	1	1	55	1	1	1	0	0	0	0	0	1	1	0	1	3	1	6.8	25	49.4	13.1	2.3	0	PR	20	1	0	107
49	1	1	48	1	1	1	1	0	1	0	0	1	4.2	0	1	3	1	8	27	45.4	13.2	19	0	CR	25	0	0	30
50	1	1	40	1	1	1	0	0	0	0	1	1	1	1	1	3	1	5	14	39	12.7	99	0	SD	6	1	1	12
51	1	1	69	1	1	0	0	0	0	0	0	1	7	0	1	3	1	11.9	32	38.3	14.3	224	0	PR	6	0	0	95
52	2	1	46	0	1	0	0	0	0	0	0	2	3.5	0	1	3	1	10.7	29	41	13	13	0	none	122	1	0	122
53	1	1	46	0	1	1	0	0	0	0	0	3	5	0	1	3	1	8.7	27	42	12.3	114	0	none	51	1	1	51
54	1	1	50	0	0	1	1	0	0	1	0	2	6	0	1	3	1	8.7	27	42	12.3	27	0	SD	11	0	0	38
55	1	1	30	0	1	1	1	0	1	0	0	3	8.4	0	0	2	1	6.2	28	35.3	11.9	19	0	SD	40	1	0	46
56	2	1	58	0	1	1	1	1	1	0	0	4	3.1	0	0	2	1	14.4	56	31.8	15.4	5.6	0	SD	30	1	0	45
57	1	2	38	0	1	1	1	0	1	1	0	1	4.2	0	0	3	1	14.5	15	46	12.7	1210	2	PR	8	1	0	14
58	1	2	39	0	1	0	0	0	0	0	0	4	11.5	1	1	3	1	21.2	125	40.6	11.4	1210	2	SD	2	1	1	6
59	1	2	43	1	1	1	1	1	1	1	0	4	16	1	0	3	1	23.9	62	45	11	4000	1	SD	2	1	1	18
60	1	2	66	0	1	1	0	0	0	0	0	4	7.5	0	0	2	1	17.7	61	48.7	12.1	4000	0	PD	12	1	1	29
61	1	2	39	0	1	1	1	0	1	0	0	4	7	1	0	3	1	21.1	43	42	12.3	220	3	SD	5	1	1	9
62	1	2	55	0	1	1	1	1	1	0	0	4	4.5	1	0	3	1	9.4	43	39.7	14.5	350	2	SD	3	1	1	10
63	1	2	44	0	1	1	1	0	1	0	0	4	1	1	0	3	1	8.4	42	45	12.2	1210	3	PD	1	1	1	10
64	1	2	44	1	1	1	1	0	1	0	0	1	10	1	0	3	2	34.9	40	27.5	14.9	131.6	3	SD	3	1	1	9
65	1	2	42	1	1	1	1	0	1	0	0	4	8.5	1	1	3	1	6.4	110	41.8	13	1210	2	PD	2	1	1	6
66	1	2	62	0	1	1	1	1	1	0	0	2	13	1	0	3	1	20.6	53	41.4	10.4	1210	2	PD	7	1	0	14
67	1	2	74	1	1	0	0	0	0	0	0	2	5.6	0	0	2	1	10.2	29	47.7	12.7	0.78	0	SD	12	1	0	21
68	1	2	29	1	1	1	1	0	1	0	0	1	10.5	1	0	3	1	10.5	26	42.7	12.9	1210	0	PD	8	1	1	13
69	1	2	45	1	1	1	1	0	1	0	0	4	4.7	0	0	3	1	17.9	173	43.3	12.7	3.4	0	PD	9	1	0	14
70	1	2	30	0	1	1	1	0	1	0	0	1	10.5	1	0	3	1	19.7	92	41	12.1	6040	1	PD	1	1	1	19
71	1	2	36	1	1	1	1	0	1	0	0	4	10.5	0	0	2	1	12.4	62	38	13.2	330	0	PD	2	1	1	21
72	1	2	47	1	1	1	1	1	1	0	0	1	19	1	0	3	1	20	63	37.6	15.8	848	2	PD	1	1	1	5
73	1	2	47	0	1	1	1	0	1	2	0	1	6	1	0	3	1	15.3	31	34.4	14.4	59	3	PR	3	1	1	8
74	1	2	47	1	1	0	1	0	1	0	0	1	10	1	0	3	1	14	83	42.3	13.8	1210	2	SD	6	1	1	10
75	1	2	45	0	0	0	0	0	0	0	0	1	12.4	1	0	3	1	8.4	21	42	13	12100	3	SD	3	1	1	4
76	1	2	39	1	1	1	1	1	1	0	0	1	5	1	0	3	1	24.1	40	33.2	11.5	1210	2	PD	2	1	1	9
77	2	2	66	1	1	1	1	0	1	0	1	4	7.8	0	1	3	1	8.7	20	33.5	12.5	3690	0	SD	8	1	0	8
78	1	2	64	1	1	1	1	0	1	0	0	4	9	0	1	3	1	18.4	36	34.1	12.5	80	0	PR	3	1	0	9
79	1	2	72	0	0	0	0	0	0	0	0	3	5	0	0	2	1	6	27	38.6	11.7	6	0	SD	11	1	1	15
80	1	2	64	1	1	0	0	0	0	0	0	4	2.5	0	1	3	1	8.1	23	46.6	13.5	1	0	PD	3	1	1	44
81	1	2	37	1	1	0	0	0	0	0	0	4	11.5	1	0	3	1	6.3	89	38	12.7	24.7	2	SD	8	0	1	8
82	1	2	49	1	1	1	1	0	1	0	0	1	8.5	1	0	3	1	25.8	29	43	13.4	8.2	3	PR	6	0	0	7
83	2	2	46	1	1	0	0	0	0	0	0	1	14	1	0	3	1	17.9	91	43.3	13.7	1210	2	PD	4	1	0	8
84	1	2	51	1	1	1	0	0	0	0	0	4	10	0	0	2	1	20.9	48	39.4	13.6	19.7	0	PD	2	1	1	10
85	1	2	28	1	1	0	1	1	0	0	0	4	8	0	0	2	1	9.3	46	31.6	12.3	1210	0	CR	7	1	0	15
86	1	2	47	0	1	1	0	0	0	0	0	2	6.6	0	0	2	1	6.1	27	41	11.3	803	0	PD	7	1	1	18
87	1	2	54	0	1	1	1	1	0	0	0	1	10.5	0	0	2	2	22.1	72	37	16.4		0	SD	10	1	0	17
88	1	2	38	0	1	0	0	0	0	0	0	1	10	0	1	3	1	6.6	33	40.8	14.9	7.5	0	PD	6	0	1	11
89	1	2	28	1	1	0	1	0	1	0	0	1	10	0	1	3	1	18.3	34	54.8	13	298	0	PD	7	1	0	28
90	1	2	59	0	0	0	0	0	0	0	0	2	5	0	0	2	1	6.2	13	39.8	11.9	16	0	SD	11	1	1	38
91	1	2	36	0	1	1	1	1	0	0	0	1	11	1	1	3	1	12.6	71	46.4	12.7	1210	1	PR	3	1	0	15
92	1	2	57	1	1	0	0	0	0	0	0	2	5.7	1	1	3	1	5	55	36.1	11.7	4.01	2	SD	13	0	0	37
93	1	2	81	1	1	1	1	0	1	0	0	2	4.5	0	1	2	1	24.5	199	41.8	13.2	1.4	0	CR	8	1	0	98
94	1	2	64	1	1	1	0	0	0	0	0	4	2	0	1	2	1	6.3	48	35	15.2	139	0	PR	11	1	1	25
95	1	2	41	1	1	1	0	0	0	0	0	2	7	0	1	2	1	8.8	19	45.2	14.3	441	0	CR	18	0	0	24
96	1	2	31	0	1	0	1	0	1	0	0	1	3	1	1	3	1	14.9	32	43.3	12.6	400	1	PD	12	1	1	24
97	1	2	41	0	1	1	1	0	1	2	0	2	5	1	1	3	1	7.6	23	44.8	13.4	387	1	PD	3	1	1	3
98	1	2	41	1	1	0	0	0	0	0	0	1	14.5	1	1	3	1	12.8	65	41.3	12.8	1070	2	PD	2	1	1	13
99	1	2	56	1	1	1	1	0	1	0	0	4	3.6	0	1	2	1	15	35	43.3	12	1210	0	PD	2	1	1	10
100	1	2	58	0	1	1	0	0	0	0	0	2	11	1	1	2	1	9.3	38	46.4	12.6	1210	0	SD	5	1	1	13
101	1	2	46	1	1	1	0	0	0	0	0	4	3.5	0	1	2	1	9.5	42	45.6	11.5	7	0	SD	9	0	0	40
102	1	2	34	0	1	0	0	0	0	0	0	4	2.5	0	1	2	1	9	61	49.4	12.9	127	0	SD	8	1	0	30
103	1	2	48	0	1	1	0	0	0	0	0	2	2	1	1	3	1	10.1	77	48.5	11.7	6	2	SD	5		0	11
104	1	2	37	1	1	1	0	0	0	0	0	2	4.5	1	1	3	1	8	29	40.6	11.5	1210	0	PD	2	1	1	14
